# Supplementary material for: Evolutionary Patterns Under Climatic Influences on the Distribution of the Lycoris aurea Complex in East Asia: Historical Dynamics and Future Projections
Source: Plants (Basel). 2026 Jan 16;15(2):272. doi: 10.3390/plants15020272 (PMC12845144; doi:10.3390/plants15020272)
Supplement: Supplementary file 1 [file plants-15-00272-s001.zip]

Archive with 1 entries (1 files):
- plants-4006333-supplementary.pdf
